# Supplementary material for: Reporting quality and spin in abstracts of randomized clinical trials of periodontal therapy and cardiovascular disease outcomes
Source: PLoS One. 2020 Apr 17;15(4):e0230843. doi: 10.1371/journal.pone.0230843 (PMC7164582; doi:10.1371/journal.pone.0230843)
Supplement: S1 Data — (XLSX) [file pone.0230843.s004.xlsx]

## Sheet: percentages and stuff
Article	etitle	edesign	eparticipant	eintervention	eobjectives	eoutcomemethod	erandom	eblind	enumberrandom	enumberanalyze	eoutcomeresults	eharms	econclusion	eregistration	efund	equalitycount	Final quality	word count <200=1, 200-300 = 2, >300=3
1	1	0	0	0	1	0	0	0	1	0	0	0	0	1	1	5	5
2	1	0	0	0	1	1	0	0	1	1	1	0	1	0	1	8	8
3	0	0	0	1	1	0	0	0	1	0	0	0	0	0	1	4	4
4	1	0	0	0	1	0	0	0	1	0	0	0	0	0	1	4	4
5	1	0	0	1	1	0	0	0	0	0	0	0	0	0	0	3	3
6	1	0	0	0	1	0	0	0	1	0	0	0	0	0	0	3	3
7	0	1	0	1	1	0	0	0	1	0	0	0	0	0	0	4	4
8	1	0	0	1	1	0	0	0	1	0	0	0	0	0	0	4	4
9	0	0	0	1	1	0	0	0	1	0	0	0	0	0	0	3	3
10	0	0	0	1	1	0	0	0	0	0	0	0	0	0	0	2	2
11	1	0	0	1	1	0	0	0	1	1	0	0	0	0	0	5	5
12	0	0	0	0	1	0	0	0	1	0	0	0	1	0	0	3	3
13	0	0	0	1	1	0	0	0	1	0	0	0	0	0	1	4	4
14	0	0	0	1	1	0	0	0	1	0	0	0	0	0	0	3	3
15	1	1	0	1	1	0	0	0	1	1	1	0	1	1	0	9	9
16	1	0	0	0	1	0	0	0	1	0	0	0	0	1	1	5	5
17	0	1	0	0	1	1	0	0	1	0	0	0	0	0	0	4	4
18	1	0	0	1	0	0	0	0	0	0	0	0	0	0	0	2	2
19	1	0	0	0	1	1	0	0	0	1	1	0	0	0	0	5	5
20	0	0	0	0	0	0	0	0	1	0	0	1	0	0	0	2	2
21	0	0	0	0	1	0	0	0	1	0	0	0	0	0	1	3	3
22	0	0	0	1	1	0	0	0	1	0	0	0	0	0	1	4	4
23	0	0	0	1	1	0	0	0	1	0	0	0	0	0	0	3	3
24	1	0	0	0	1	0	0	0	1	0	0	0	0	0	0	3	3
prevalence	50	12.5	0	54.1667	91.6667	12.5	0	0	83.3333	16.6667	12.5	4.16667	12.5	12.5	33.3333
sum	12	3	0	13	22	3	0	0	20	4	3	1	3	3	8

## Sheet: OCS
Article	OCS		randomized
Article 1	3
Article 2	3
Article 3	4
Article 4	3
Article 5	2
Article 6	5
Article 7	2
Article 8	4
Article 9	5
Article 10	9
Article 11	3
Article 12	4
Article 13	3
Article 14	5
Article 15	2
Article 16	3
Article 17	4
Article 18	4
Article 19	3
Article 20	3
Article 21	4
Article 22	4
Article 23	8
Article 24	5
