# Supplementary material for: Reporting quality and spin in abstracts of randomized clinical trials of periodontal therapy and cardiovascular disease outcomes
Source: PLoS One. 2020 Apr 17;15(4):e0230843. doi: 10.1371/journal.pone.0230843 (PMC7164582; doi:10.1371/journal.pone.0230843)
Supplement: S2 Data — (XLSX) [file pone.0230843.s005.xlsx]

## Sheet: Avg and stuff
articles	m1	m2	m3	m4	m5	m6	m7	m8	m9	m10	m11	m12	m13	m14	m15	m16	m17	m18	m19	bothmurad	final m	Final not spin	Final spin	consort		5years	factor	influence	wordcount	wordcountcat	authors	reg	funding	citations	factorwithnocitation
1	0	1	1	1	1	1	1	1	1	1	1	1	1	1	1	1	1	0	1	0	17	17	2	8	Bokhari	4.62	0.011	1.15	193	1	7	0	1	20	3.34
2	1	0	1	1	0	0	1	0	1	0	0	1	1	1	1	1	1	0	1	0	12	12	7	4	Caula	4.62	0.011	1.15	174	1	4	0	1	198	3.34
3	1	0	0	1	0	0	1	0	0	0	0	1	1	1	1	1	1	0	0	0	9	9	10	3	Cortelli	3.52	0.011	0.86	266	2	5	0	0	113	3.02
4	1	0	0	0	0	0	1	0	0	0	0	1	0	1	0	1	1	0	0	0	6	6	13	4	D'Aiuto2005	5.72	0.02	1.55	160	1	5	0	0	40	5.07
5	1	0	1	1	0	0	1	0	0	0	0	1	1	0	1	1	1	0	1	0	10	10	9	4	Fu	2.55	0.011	0.68	240	1	5	0	0	682	2.23
6	1	0	1	0	0	0	1	1	0	1	0	1	1	1	1	1	1	1	1	0	13	13	6	5	Hada	3.52	0.011	0.86	277	2	4	0	0	1	3.02
7	0	0	1	1	0	0	1	0	0	0	0	1	1	1	1	1	1	0	1	0	10	10	9	3	Kamil	2.71	0.004	0.63	253	2	5	0	0	1	2.7
8	1	1	1	1	1	0	1	1	1	1	1	1	1	1	1	1	1	0	0	1	16	16	3	9	Kapellas	6.74	0.04	2.19	254	2	13	1	0	40	6.16
9	1	0	1	1	0	0	1	0	1	0	0	1	1	1	1	1	1	0	0	0	11	11	8	5	Li	4.62	0.011	1.15	192	1	5	1	1	1	3.34
10	1	1	1	1	1	1	1	1	0	1	1	1	0	1	1	1	1	0	0	0	15	15	4	4	Lopez	3.52	0.011	0.86	310	3	6	0	0	88	3.02
11	1	1	1	0	1	1	1	0	1	0	1	1	1	1	1	1	1	0	1	0	15	15	4	5	Taylor	1.91	0.003	0.56	177	1	11	0	0	24	1.57
12	1	0	1	0	0	0	1	0	1	0	0	1	1	1	1	1	1	0	0	0	10	10	9	2	Tonetti	67.51	0.7	29.45	255	2	10	0	0	8	78.54
13	0	0	1	1	0	0	1	0	1	0	0	1	1	1	1	1	1	0	0	0	10	10	9	3	Vidal	3.52	0.011	0.86	228	1	4	0	0	5	3.02
14	1	1	1	1	1	0	1	1	1	1	1	1	1	1	1	1	1	1	1	1	18	18	1	3	Zhou	3.52	0.011	0.86	252	2	10	0	0	25	3.02
total	3	9	2	4	9	11	0	9	6	9	9	0	2	1	1	0	0	12	7	12
avg	21.4286	64.2857	14.2857	28.5714	64.2857	78.5714	0	64.2857	42.8571	64.2857	64.2857	0	14.2857	7.14286	7.14286	0	0	85.7143	50	85.7143

## Sheet: OSS
Articles	OSS
Article 1	2
Article 2	7
Article 3	10
Article 4	13
Article 5	9
Article 6	6
Article 7	9
Article 8	3
Article 9	8
Article 10	4
Article 11	4
Article 12	9
Article 13	9
Article 14	1
