# Supplementary material for: Reporting quality and spin in abstracts of randomized clinical trials of periodontal therapy and cardiovascular disease outcomes
Source: PLoS One. 2020 Apr 17;15(4):e0230843. doi: 10.1371/journal.pone.0230843 (PMC7164582; doi:10.1371/journal.pone.0230843)
Supplement: S3 Data — (XLSX) [file pone.0230843.s006.xlsx]

## Sheet: CONSORT
Article 1	3
Article 2	3
Article 3	4
Article 4	3
Article 5	2		Min	2
Article 6	5		Q1	3
Article 7	2		Median	4
Article 8	4		Q3	4.25
Article 9	5		Max	9
Article 10	9
Article 11	3		Mean	3.95833
Article 12	4		Range	7
Article 13	3
Article 14	5
Article 15	2
Article 16	3
Article 17	4
Article 18	4
Article 19	3
Article 20	3
Article 21	4
Article 22	4
Article 23	8
Article 24	5

## Sheet: SPIN
Article 1	2
Article 2	7
Article 3	10
Article 4	13		Min	1
Article 5	9		Q1	4
Article 6	6		Median	7.5
Article 7	9		Q3	9
Article 8	3		Max	13
Article 9	8
Article 10	4		Mean	6.71429
Article 11	4		Range	12
Article 12	9
Article 13	9
Article 14	1
